# Supplementary material for: The Molecular Mechanism of Ion Selectivity in Nanopores
Source: Molecules. 2024 Feb 14;29(4):853. doi: 10.3390/molecules29040853 (PMC10891634; doi:10.3390/molecules29040853)
Supplement: Supplementary file 1 [file molecules-29-00853-s001.zip]

Archive with 4 entries (4 files):
- molecules-2736645-supplementary-R.pdf
- SI-1-voltage-0.mp4
- SI-2-voltage-3.mp4
- SI-3-voltage-6.mp4
